# Supplementary material for: The full-length BEND2 protein is dispensable for spermatogenesis but required for setting the ovarian reserve in mice
Source: eLife. 2025 Aug 20;13:RP96052. doi: 10.7554/eLife.96052 (PMC12367297; doi:10.7554/eLife.96052)
Supplement: Figure 1—figure supplement 1—source data 1. [file elife-96052-fig1-figsupp1-data1.zip]

Archive with 4 entries (3 files):
- Figure S1-source data 1/
- Figure S1-source data 1/Raw-figureS1A_255P1.tif
- Figure S1-source data 1/Raw-figureS1A_betaActin.tif
- Figure S1-source data 1/Raw-figureS1A_fetal ovary.tif
