# Supplementary material for: The full-length BEND2 protein is dispensable for spermatogenesis but required for setting the ovarian reserve in mice
Source: eLife. 2025 Aug 20;13:RP96052. doi: 10.7554/eLife.96052 (PMC12367297; doi:10.7554/eLife.96052)
Supplement: Figure 2—source data 1. [file elife-96052-fig2-data1.zip]

Archive with 3 entries (2 files):
- Figure 2-source data 1/
- Figure 2-source data 1/Raw_figure2B.tif
- Figure 2-source data 1/Raw_Figure2C.png
