# Supplementary material for: The full-length BEND2 protein is dispensable for spermatogenesis but required for setting the ovarian reserve in mice
Source: eLife. 2025 Aug 20;13:RP96052. doi: 10.7554/eLife.96052 (PMC12367297; doi:10.7554/eLife.96052)
Supplement: Figure 4—figure supplement 1—source data 1. [file elife-96052-fig4-figsupp1-data1.zip]

Archive with 4 entries (3 files):
- Figure S2-source data 1/
- Figure S2-source data 1/Raw_FigS2D_GAPDH.tif
- Figure S2-source data 1/Raw_FigS2D_KU70.tif
- Figure S2-source data 1/Raw_FigS2D_LINE1.tif
